# Supplementary material for: Temperature Effects Explain Continental Scale Distribution of Cyanobacterial Toxins
Source: Toxins (Basel). 2018 Apr 13;10(4):156. doi: 10.3390/toxins10040156 (PMC5923322; doi:10.3390/toxins10040156)
Supplement: Supplementary file 1 [file toxins-10-00156-s001.zip]

Archive with 3 entries (2 files):
- Supp final/Table S1_EMLSToxins.xlsx
- Supp final/Table S2_EMLSToxins.xlsx
- Supp final/
