# Supplementary material for: Temperature Effects Explain Continental Scale Distribution of Cyanobacterial Toxins
Source: Toxins (Basel). 2018 Apr 13;10(4):156. doi: 10.3390/toxins10040156 (PMC5923322; doi:10.3390/toxins10040156)
Supplement: Supplementary file 1 [file toxins-10-00156-s001.zip › Supp final/Table S1_EMLSToxins.xlsx]

## Sheet: Sheet1
	Toxin Variant	Not Present 0 μg/L (n lakes)	Present in (n lakes)	Missing values (n lakes)	Limit of Quantification1 (μg/L)
	MC-YR	165	187	17	0.005
	MC-dmLR	167	185	17	0.0054
	MC-LR	200	152	17	0.0086
	MC-RR	248	104	17	0.0358
	ATX	258	88	23	0.0004
	CYN	249	94	26	0.0004
	MC-dmRR	271	81	17	0.0489
	1 limit of quantification (LOQ) of the LC-MS/MS method measured for an average filtered volume = 250mL
