# Supplementary material for: Temperature Effects Explain Continental Scale Distribution of Cyanobacterial Toxins
Source: Toxins (Basel). 2018 Apr 13;10(4):156. doi: 10.3390/toxins10040156 (PMC5923322; doi:10.3390/toxins10040156)
Supplement: Supplementary file 1 [file toxins-10-00156-s001.zip › Supp final/Table S2_EMLSToxins.xlsx]

## Sheet: ToxinsData_15Feb_EMantzouki
Basic lake information							Physical data						Nutrients		Pigments	Toxins							Indices
Lake ID	Lake Name	Country	SamplingDay	Latitude (decimal)	Longitude (decimal)	Maximum Depth (m)	Secchi Depth (m)	Sampling Depth (m)	T_Surf (°C)	T_Epi (°C)	Zeu / Zmix	BuoyFreq	TP (mg/L)	TN (mg/L)	Chlorophyl-a (μg/L)	MC_YR (μg/L)	MC_dmRR (μg/L)	MC_RR (μg/L)	MC_dmLR (μg/L)	MC_LR (μg/L)	CYN (μg/L)	ATX (μg/L)	Toxin Richness	TDI
CH-BRE	Brenet	Switzerland	2015-08-12	46.6737	6.32225	18	1.05	10.5	22.5	21.1	0.21	0.01	0.02	0.57	0.62	0	0	0	0.001	0	0	0	2	0.42
CH-BRET	Bret	Switzerland	2015-08-25	46.5142	6.77358	13	1.6	9	20.4	19.3	0.5	0.01	0.09	0.18	5.91	0.002	0	0	0.003	0.004	0	0	3	1.05
CH-DIV	Divonne	Switzerland	2015-08-14	46.3546	6.15249	3.5	3.5	3	26	25.9	2	0	0.12	0.21	5.33	0	0	0	0.002	0.019	0	0	3	0.39
CH-HAL	Hallwil	Switzerland	2015-08-17	47.2874	8.2115	48	1.75	12	23.9	19.4	0.52	0.01	0.02	1.07	6.71	0.071	0.302	0	0.29	0.005	0	0	4	1
CH-JOU	Joux	Switzerland	2015-08-12	46.639	6.28646	32	4	11	21.5	19.7	0.91	0.01	0.07	0.36	2.59	0.028	0.09	0	0.056	0.003	0	0	4	1.07
CH-MOR	Morat	Switzerland	2015-08-13	46.9276	7.07403	45	1.2	14	26.6	20.4	0.2	0.01	0.07	1.43	1.13	0	0	0	0	0.004	0	0	1	0
CH-PFA	Pfaffikon	Switzerland	2015-08-20	47.3508	8.7824	36	2.3	10	22.3	15.1	1.02	0.01	0.02	0.66	2.66	0.005	0	0	0.011	0	0	0	2	0.62
CH-SEM	Sempacher	Switzerland	2015-08-22	47.1437	8.15027	87	1.5	13	22	17.1	0.51	0.01	0.05	0.54	4.17	0.002	0	0	0.004	0	0	0	2	0.65
CH-SOP	Sopen	Switzerland	2015-08-04	47.0899	8.08063	27	2.6	10	23.3	18.4	1.82	0.01	0.09	1.38	11.18	0.04	0.072	0	0.115	0.015	0	0	4	1.18
CH-ZUR	Zurich	Switzerland	2015-08-18	47.3217	8.565	143	4.7	15	22.9	18.6	1.33	0.01	0.03	0.6	7.6	0.191	1.031	0	0.332	0	0	0	3	0.86
CZ-BOS	Boskovice	Czech Republic	2015-07-13	49.4963	16.697	33	4.4	7	22	18.5	3.55	0.01	0.19	1.23	0.72	0.005	0	0.026	0.002	0.011	0	0	4	1.02
CZ-BRN	Brnenska prehrada	Czech Republic	2015-07-09	49.2371	16.5112	23.5	3.04	13	22.8	20.6	1.93	0.01	0.15	2.57	2.51	0.006	0.051	0.069	0.005	0.023	0	0	5	1.26
CZ-HAM	Hamry	Czech Republic	2015-07-15	49.7373	15.9142	12	1.49	5.5	20	18.4	1.54	0	0.08	0.83	17.05	0.002	0	0.047	0.003	0.017	0	0	4	0.84
CZ-LUH	Luhacovice	Czech Republic	2015-07-09	49.1215	17.7749	13	0.8	4	23.7	22.6	3.2	0.01	0.05	0.41	54.5	0.002	0	0	0	0	0	0.084	2	0.11
CZ-MAT	Matejovsky	Czech Republic	2015-07-15	49.5352	15.8829	4.5	0.75	3	20.6	20.5	0.5	0	0.04	1.5	23.2	0.065	0	0.121	0.008	0.105	0	0.002	5	1.19
CZ-NES	Nesyt	Czech Republic	2015-07-07	48.7779	16.7428	5.5	0.32	3	22.1	21.4	1.28	0	0.33	0.8	69.38	0	0	0	0.015	0	0	0.006	2	0.58
CZ-NML	Nove Mlyny II	Czech Republic	2015-07-07	48.8933	16.6435	5.3	0.5	3	23.4	22.3	2	0.01	0.22	1.03	46.07	0.002	0	0	0	0.019	0	0.001	3	0.49
CZ-VDA	Velke Dako	Czech Republic	2015-07-15	49.6322	15.9044	3	0.4	2	18.9	18.9	0.4	0	0.05	0.41	55.67	0.002	0	0	0.028	0	0	0	2	0.24
DE-BIKO	Bikowsee	Germany	2015-09-02	53.1481	12.8871	3	0.7	2.5	21.4	20.9	2.99	0	0.03	1.18	37.36	0.044	0	0	0.024	0	0.018	0	3	1.02
DE-CARWI	Carwitzersee	Germany	2015-08-13	53.3157	13.453	30	0.9	10	22.1	18.3	0.32	0.01	0.08	0.86	2.08	0.002	0	0	0.003	0	0	0	3	0.7
DE-DABEL	Grosser Dabelowsee	Germany	2015-09-07	53.2544	13.2048	3	0.9	2.5	17.9	17.8	0.78	0	0.02	0.33	19.59	0	0	0	0	0	0.042	0	1	0
DE-KLEIN	Kleiner Wentowsee	Germany	2015-09-01	53.078	13.1714	2.2	0.6	2	22.3	22.2	0.55	0	0.08	0.7	67.46	0.002	0	0.095	0	0.026	0.02	0.21	5	1.05
DE-MUGGE	Muggelsee	Germany	2015-08-25	52.4412	13.6577	7.7	0.6	6.5	21.9	21.9	0.24	0	0.1	0.64	1.53	0.002	0	0.042	0.003	0.039	0	0	4	0.91
DE-OBER	Oberuckersee	Germany	2015-08-07	53.1749	13.8561	28	3.5	11	23.6	18.3	0.83	0	0.04	0.32	2.7	0.002	0	0	0.003	0.011	0	0	4	0.81
DE-PEETS	Peetschsee	Germany	2015-08-16	53.2379	12.8614	30	0.67	15	23.6	16.4	0.13	0.01	0.02	0.13	3.31	0	0.047	0	0.003	0	0.014	0.005	4	0.9
DE-PFSAR	Pfsarrsee	Germany	2015-09-07	53.2837	13.1959	5	0.69	5	18.4	17.7	0.38	0.01	0.02	0.32	34.29	0.015	0.332	0	0.02	0	0.183	0.016	5	0.99
DE-PLA	Plauersee	Germany	2015-08-19	53.4875	12.3493	20	1.28	15	21.5	19	0.18	0.01	0.06	1.01	2.02	0.002	0.029	0	0	0	0	0	2	0.24
DE-SCHWO	Schwedtsee	Germany	2015-08-31	53.1883	13.1496	3.5	0.67	2.5	22.2	21.5	2.68	0	0.06	0.32	1.95	0.014	0.192	0	0.019	0.015	0.388	0.103	6	1.21
DK-BAG	Bagsvaerd	Denmark	2015-08-26	55.7727	12.4566	3.5	0.6	2.5	19.2	19.2	0.6	0	0.03	0.09	61.24	0.059	0	0.136	0.009	0.133	0.005	0.002	6	1.23
DK-BAS	Bastrup	Denmark	2015-08-25	55.818	12.2695	7	1.8	5.5	20.5	20.1	1.38	0	0.04	0.51	16.44	0.009	0	0.03	0.002	0.019	0	0.003	6	1.25
DK-FAR	Farum	Denmark	2015-08-25	55.8052	12.3672	14.7	1.2	10	19.6	19.1	0.17	0	0.03	0.72	27.69	0.002	0	0	0	0	0	0	2	0.06
DK-HAR	Haraldsted	Denmark	2015-08-12	55.4846	11.7642	11	1.05	3.5	21.2	20.8	0.25	0	0.06	0.2	32.32	0.034	0	0.633	0.015	0.345	0.011	0.294	6	1.22
DK-LYN	Lyngby	Denmark	2015-08-31	55.7747	12.4791	3.3	0.45	2.5	19.4	19.3	0.56	0	0.02	0.56	112.61	0.025	0	0.053	0.039	0.036	0.013	0.174	6	1.44
EE-ELI	Elistvere	Estonia	2015-07-25	58.5712	26.7113	3.5	1.5	1.5	19.6	19.6	1.5	0	0.07	0.64	3.34	0.025	0	0.017	0.006	0.069	0	0	4	1.07
EE-LAM	Lammijarv	Estonia	2015-08-17	58.12	27.575	15.3	0.7	6.5	20.8	20.1	0.25	0	0.04	0.77	52.26	0.018	0	0.236	0.026	0.12	0	0.019	5	1.13
EE-RAI	Raigastvere	Estonia	2015-07-25	58.5889	26.655	4.5	0.65	3.6	19.8	19.5	0.41	0	0.04	0.33	39.3	0.269	0	1.017	0.077	1.092	0	0	4	1.08
EE-SAA	Saadjarv	Estonia	2015-08-12	58.5361	26.6488	25	5.17	22.5	23.1	20.7	3.85	0.01	0.07	0.92	6.64	0.005	0	0	0.005	0.023	0	0	3	0.86
EE-VOR	Vortsjarv	Estonia	2015-08-18	58.2119	26.1028	6	0.55	4.1	19.4	19.3	0.39	0	0.05	0.63	67.63	0.009	0	0.119	0.006	0.033	0	0	4	0.84
ES-ABE	Abegondo-Cecebre	Spain	2015-09-08	43.2814	-8.295	17.8	1.75	9	19.9	19.1	0.38	0	0.08	0.81	6.42	0.003	0	0.058	0.142	3.683	0	0	4	0.24
ES-CED	Cedillo	Spain	2015-09-08	39.6673	-7.53263	50	1.2	5	22.8	22.6	0.28	0	0.03	0.33	49.62	0.152	0.075	1.523	0.055	1.335	0	0.18	6	1.18
ES-DNS	Doninos	Spain	2015-08-20	43.4919	-8.31218	11	1.43	7	21.5	20.6	0.49	0	0.02	3.5	2.91	0	0	0.015	0.003	0.004	0	0	3	0.84
ES-GRA2	Laguna Grande de Villafranca	Spain	2015-07-23	39.4498	-3.33856	1.2	1	5	26.4	26.4	2.5	0	0.03	4.57	1.79	0	0	0.006	0	0	0	0	1	0
ES-HON	Laguna Honda	Spain	2015-07-23	36.7555	-2.9464	3.2	0.2	1.8	31.4	31.2	0.23	0.01	0.08	4.1	103.45	0.018	0	0	0	0.13	0.002	0	3	0.43
ES-RIB	Ribarroja Reservoir	Spain	2015-08-04	41.2494	0.429194	34	3.5	9	25.4	25.1	0.94	0	0.03	2.12	9.63	0	0	0	0	0.004	0	0	1	0
ES-VAL	Valdecanas	Spain	2015-09-07	39.7787	-5.6054	80	1.1	14	25.1	24.3	0.04	0	0.03	1.22	58.93	0.007	0	0.114	0.012	0.32	0.001	0.283	6	1.14
ES-VALL	Vallfornes	Spain	2015-08-12	41.721	2.34164	58.5	0.96	10	24.6	21.7	0.39	0.01	0.04	0.21	13.59	0	1.814	0	0	0	0	0	1	0
FI-JJ	Jyvasjarvi	Finland	2015-08-13	62.2392	25.7726	25	1.8	5	20.5	20.1	0.39	0	0.05	0.8	5.25	0.002	0	0.017	0.003	0.005	0	0	4	1.07
FI-KAK	Kakskerranjarvi	Finland	2015-08-05	60.355	22.2083	15.2	3.1	10	19.4	18.2	0.59	0.01	0.12	0.22	2.93	0	0.076	0	0.002	0	0	0	2	0.14
FI-LIT	Littoistenjarvi	Finland	2015-08-05	60.4514	22.3953	2.9	0.7	2	19.6	19.5	0.69	0	0.03	0.33	60.35	0.002	0	0.329	0.098	0.184	0	0	4	1.01
GR-MAR	Marathonas	Greece	2015-10-05	38.1716	23.9051	54	4.5	26	21.7	20.4	0.34	0	0.05	0.77	25.04	0.024	0	0.023	0.002	0.038	0	0	4	1.14
GR-PRE	Lesser Prespa	Greece	2015-09-18	40.7637	21.0973	8.6	2.2	6.8	25.3	23	8.8	0.01	0.06	1.45	9.09	0.031	0	0.228	0.008	0.128	0	0	4	0.96
HR-L5	Peto Jezero	Croatia	2015-07-31	45.8316	16.0262	7	0.5	5	24.6	23.5	1	0	0.05	0.3	9.54	0.162	0.061	1.115	0.029	0.657	0	0	5	1.06
HR-L9	Njivice	Croatia	2015-08-27	45.1696	14.5634	9	5.5	8	26.3	25	1.92	0	0.06	0.07	7.52	0	0	0	0	0.017	0	0	1	0
IE-TEMP	Templehouse	Ireland	2015-08-25	54.0997	-8.58944	5.3	0.78	7	14.3	14.1	0.6	0	0.02	0.73	1.01	0	0	0	0.003	0	0	0	1	0
IT-ISE	Iseo	Italy	2015-09-07	45.6872	10.0672	251	6.2	30	21.2	16.3	0.7	0	0.02	0.28	1.4	0.002	0.031	0	0.002	0	0	0.009	4	0.84
LT-GAU	Gaustvinis	Lithuania	2015-08-04	55.6557	23.2004	5	0.48	2	21.2	20.4	0.38	0	0.02	1.27	81.65	0.014	0	0.225	0.012	0.1	0	0.004	5	0.94
LT-GIN	Gineitiskes	Lithuania	2015-08-12	54.7375	25.1857	3	0.51	1.7	25.2	24.9	2.51	0.01	0.06	0.72	102.29	0.038	0	0.424	0.172	0.398	0.029	0	5	1.25
LT-GUL	Gulbinas	Lithuania	2015-08-07	54.7939	25.3076	11.8	0.7	5.5	23.9	19.4	0.31	0.01	0.05	1.05	36.87	0.015	2.805	0	0.208	0	0	0	4	0.28
LT-JIE	Jieznas	Lithuania	2015-08-17	54.5915	24.1851	4.4	0.45	2.8	22	21.8	0.4	0.01	0.05	0.81	103.9	0.055	0	0.623	0.044	0.253	0.034	1.333	6	1.14
LT-MAS	Mastis	Lithuania	2015-08-01	55.9776	22.2489	5.3	0.45	3	17.7	17.8	0.35	0	0.16	0.67	112.7	0.041	0.166	0.803	0.067	0.372	0	0	5	1.17
LT-NIE	Niedulis	Lithuania	2015-08-24	54.3917	24.3661	7	0.95	6	20.8	19.8	0.49	0	0.03	1.11	35.01	0.12	5.181	0.072	0.269	0.035	0.298	0.034	7	0.61
LT-REK	Rekyva	Lithuania	2015-08-03	55.8608	23.3123	4.8	0.43	2	19.2	18.8	0.43	0	0.05	0.42	92.96	0.017	0	0	0.003	0.047	0	0	3	0.73
LT-SIM	Simnas	Lithuania	2015-08-11	54.3943	23.643	4.8	0.4	2.5	24.8	23.9	0.9	0.01	0.02	0.72	132.1	0.093	0.109	1.645	0.023	0.549	0	0.1	6	1.04
LT-SIR	Sitvys	Lithuania	2015-08-18	54.9857	25.2166	4.6	0.7	4	20.5	20.1	0.48	0	0.13	0.62	53.62	0.143	3.52	0	0.504	0.023	0.38	0.29	6	0.97
LT-UDR	Udrija	Lithuania	2015-08-11	54.4351	23.8504	5	0.26	2	25	23.7	1.23	0.01	0.12	1.56	207.18	2.965	7.533	0	2.56	0	0.32	0.071	5	1.09
MK-DOJ	Dojran	Macedonia	2015-09-06	41.1986	22.7333	8	2.8	7	28.6	27.4	1.05	0	0.05	2.8	10.35	0.058	0	0.844	0.057	1.733	0	0	4	0.81
NL-AMS	Amstelveense	The Netherlands	2015-08-12	52.3	4.84033	2	0.2	1.5	22.5	22.5	0.27	0	0.29	2.16	690.16	0.088	0.383	1.987	0.057	1.414	0	0.051	6	1.14
NL-KIN	Kinselmeer	The Netherlands	2015-08-12	52.3857	5.01711	2.6	0.25	1.8	22.1	22	0.42	0.01	0.87	2.83	248.58	1.37	9.077	0	2.013	0.11	0	0.013	5	0.82
NL-MEE	Meerwijkplas	The Netherlands	2015-08-17	52.3483	4.66408	3	0.8	2.5	20.3	20.3	0.64	0	0.61	0.73	71.63	0.002	0	0	0.003	0.026	0	0.002	4	0.71
NL-SLO	Sloterplas	The Netherlands	2015-08-19	52.3637	4.81722	39	4	10	19.7	19.1	1.31	0	0.29	0.34	7.51	0.001	0	0	0.003	0.007	0	0	3	0.9
NL-WES	Westbroekplas	The Netherlands	2015-08-17	52.4256	4.66942	30	0.6	8.5	19.9	18.6	0.19	0	0.17	0.34	56.35	0.002	0.095	0	0.017	0.012	0	0.008	5	0.95
NO-AKE	Akersvannet	Norway	2015-08-26	59.245	10.3269	8	1.3	4	18.9	18.8	0.65	0	0.12	1.02	17.53	0.01	0	0.21	0.018	0.636	0	0	4	0.71
NO-HIL	Hillestadvannet	Norway	2015-08-26	59.5143	10.156	2.7	0.55	2	18.4	18.2	0.88	0	0.24	0.55	25.82	0.374	0.217	3.309	0.113	2.282	0	0	5	1.06
NO-SAB	Saebyvannet	Norway	2015-08-19	59.427	10.9832	18.5	1.2	4	19	18.9	0.29	0.01	0.27	1.56	5.55	0	0.061	0	0.004	0	0	0	2	0.24
NO-SKU	Skulerudsjoen	Norway	2015-08-31	59.6679	11.5461	13.8	1.45	4	18.6	18.3	0.48	0	0.17	0.85	6.13	0.002	0	0	0	0.007	0	0	2	0.53
NO-TUN	Tunevannet	Norway	2015-08-31	59.2981	11.0846	10.2	1	4	18.1	18	0.5	0	0.1	0.43	11.94	0.009	0.085	0.323	0.022	0.054	0	0	5	1.04
NO-VAN1	Vansjo-Storefjorden	Norway	2015-08-19	59.3944	10.8357	33.2	1.85	4	19.1	19.1	0.19	0.01	0.02	0.96	3.18	0.002	0	0	0.003	0.004	0	0	3	1.05
NO-VAN2	Vansjo-Vanemfjorden	Norway	2015-08-19	59.4423	10.7536	16.5	1.4	4	19.6	19.5	0.19	0	0.15	0.55	13.31	0.002	0.034	0.118	0.006	0.043	0	0	5	1.09
PL-BAR	Bartezek	Poland	2015-08-12	53.8311	19.8441	15	0.75	6.3	25.8	21.3	0.27	0.01	0.18	0.58	27.85	0.249	0.3	0	0.12	0	0.001	0	4	1.04
PL-BIA	Biale Sosnowickie	Poland	2015-07-22	51.5327	23.0425	2.7	0.23	0.7	23.9	24	0.35	0	0.21	2.14	119.59	0.066	0	2.017	0.037	0.433	0.003	0.007	6	0.67
PL-BNI	Bninskie	Poland	2015-08-03	52.2002	17.1171	8.5	0.97	6.5	22.2	20.5	0.46	0.01	0.04	0.26	31.74	0	0	0	0	0	0.007	0	1	0
PL-BUD	Bukowieckie Dute	Poland	2015-08-02	52.401	15.6201	3.6	1.7	5	22.9	21.4	0.76	0.01	0.02	0.26	5.46	0.006	0.022	0.028	0.003	0.048	0	0	6	1.29
PL-BUM	Bukowieckie Mate	Poland	2015-08-02	52.382	15.6039	3.6	1.2	2.5	22.9	22.3	1.05	0.01	0.02	1.68	12.4	0.002	0.026	0.026	0.003	0.034	0	0	6	1.27
PL-CZA	Czarne	Poland	2015-08-27	53.7822	20.4544	7.1	1.8	6	21.2	17.1	1.43	0.01	0.06	0.75	49.46	0	0	0	0	0	0.006	0.002	2	0.57
PL-CZE	Czerniakowskie	Poland	2015-08-11	52.1931	21.0714	4.5	0.5	3.5	26.5	24.8	0.84	0.01	0.03	4.35	30.1	0.007	0	0.104	0	0.043	0.082	0.098	5	1.41
PL-DEB	Debno	Poland	2015-08-04	52.2936	16.6988	15.9	3.2	9	24.7	19.5	2.76	0.01	0.03	0.47	3.49	0.002	0.25	0	0.023	0	0.021	0	4	0.56
PL-DZIE	Dziekanowskie	Poland	2015-08-10	52.3672	20.8469	10	0.8	4	26.9	24.6	2.27	0.01	0.02	1.47	32.25	0	0	0	0	0	0	0.002	1	0
PL-GOR	Goreckie	Poland	2015-07-24	52.2657	16.7967	17.2	1.5	8	23.7	20.2	0.61	0.01	0.02	2.24	5.48	0.032	0.302	0	0.253	0	0.314	0	4	1.21
PL-ILI	Ilinskie	Poland	2015-08-12	53.7971	19.8415	27.4	0.65	9.5	25.1	18.7	0.13	0.01	0.16	0.75	6.54	0.004	0.332	0.046	0.045	0.021	0.39	0.007	7	1.2
PL-LODY	Lodzko Dymaczewskie	Poland	2015-08-04	52.2491	16.7519	12	0.75	8	24.1	20.9	0.26	0.01	0.03	0.51	77.28	1.266	6.252	0	1.076	0.043	0.036	0.068	6	0.86
PL-LUS	Lusowskie	Poland	2015-08-31	52.4299	16.6583	19.5	2.7	10	22.9	19.7	0.89	0.01	0.07	0.38	5.47	0	0	0	0	0	0.01	0	1	0
PL-MAJCZ	Majcz	Poland	2015-08-25	53.7739	21.46	16.4	5.2	7	21.3	20.6	1.75	0	0.06	0.56	4.96	0.002	0.03	0	0.002	0.005	0	0	4	0.79
PL-MIK	Mikolajskie	Poland	2015-08-26	53.7819	21.5922	11.2	1.35	7.5	21	20.5	0.27	0.01	0.07	0.78	24.24	0.079	0.176	0	0.062	0	1.158	0.068	5	0.88
PL-NID	Nidzkie	Poland	2015-08-06	53.5756	21.5489	24	0.8	10	23.3	19.1	0.15	0.01	0.08	0.67	32.49	1.407	2.449	0	1.33	0.037	0.057	0	5	1.14
PL-NIE	Niepruszewskie	Poland	2015-08-28	52.3836	16.615	4.8	0.55	5	21.3	21	0.35	0	0.05	0.88	26.03	0.002	0	0.091	0.003	0.117	0	0	4	0.79
PL-PNIEW	Pniewskie	Poland	2015-08-12	52.5114	16.2408	2.1	0.6	1.5	27.5	26.6	1.56	0.02	0.02	0.37	5.67	0.021	0	0.167	0.003	0.09	0.004	0	5	0.97
PL-POD2	Podkamycze_2	Poland	2015-08-11	50.0832	19.8348	3	2.1	2	24	22.9	4.68	0.01	0.04	1.32	34.28	0.108	0.06	1.005	0.052	1.258	0	0	5	1.02
PL-PRO	Probarskie	Poland	2015-08-05	53.8232	21.3782	31	1.8	8.5	21.9	19.1	0.4	0.03	0.09	0.66	5.22	0	0	0	0	0	0.001	0	1	0
PL-ROG	Rogozinskie	Poland	2015-08-02	53.2278	17.0453	5.8	0.5	4.5	24	22.9	0.35	0.01	0.08	2.22	99.44	1.385	4.172	0	1.952	0	0	0	3	0.99
PL-ROS	Ros	Poland	2015-08-06	53.67	21.9186	32	1.9	12	22.9	18.1	0.29	0.01	0.1	0.57	15.02	0	0	0	0	0	0.112	0.003	2	0.11
PL-RUS	Rusalka	Poland	2015-08-14	52.4247	16.8838	9	0.65	2.5	26.5	25.9	1.46	0.01	0.07	0.38	75.04	0.022	0	0.144	0.008	0.105	0	0	4	1.01
PL-RYN	Rynskie	Poland	2015-08-05	53.9097	21.4892	51	0.9	8.5	23	18.1	0.24	0.01	0.07	0.73	13.27	0.05	0.163	0	0.044	0	0.247	0	4	1.16
PL-SKA	Skanda	Poland	2015-08-27	53.7567	20.5306	12	1.5	7	20.8	17.4	0.93	0.01	0.04	1.17	30.25	0.61	1.74	0	0.276	0	0	0	3	0.85
PL-SWA	Swarzndzkie	Poland	2015-08-03	52.4136	17.065	7.2	0.85	3	22.9	22.4	0.87	0	0.06	0.98	61.52	0	0	0	0.003	0	0	0.006	2	0.61
PL-SYC	Syczynskie	Poland	2015-07-16	51.2876	23.2381	3.2	0.16	0.9	20.9	21.1	0.2	0	0.51	1.91	312.22	0.104	14.892	0.581	1.606	0	0.004	0.002	6	0.49
PL-TOM	Tomaszne	Poland	2015-07-22	51.4666	23.0024	3.1	0.4	3.3	23.5	23.2	0.35	0.01	0.17	0.74	57.4	0.061	3.556	0.315	0.227	0.072	2.007	0.007	7	1.06
PL-TRA	Track	Poland	2015-08-27	53.7892	20.54	3.8	0.8	3	20.5	20.4	0.76	0	0.05	0.79	92.37	0.007	0	0.069	0.003	0.036	0.002	0.01	6	1.2
PL-TYN1	Tyniec_1	Poland	2015-08-20	50.0299	19.8276	3	2.5	2.5	22.6	22.3	2	0	0.09	2.08	27.27	0.046	0	0	0.007	0.159	0	0.012	4	0.83
PL-TYN2	Tyniec_2	Poland	2015-08-20	50.0245	19.8133	2	1.5	1.5	21.8	21.7	1.88	0	0.06	1.73	50.48	1.012	0.086	2.734	0.087	3.968	0	0.08	6	1.12
PL-UKI2	Ukiel_2	Poland	2015-08-31	53.7864	20.4292	41	3.3	10	21.3	17.8	1.06	0.01	0.08	0.47	6.55	0.002	0.294	0	0.022	0.004	0.032	0.003	6	0.67
PL-UZA	Uzarzewskie	Poland	2015-07-17	52.4481	17.1333	7.5	0.8	6	20.9	15.6	0.3	0.01	0.02	0.53	47.42	0.002	0.624	0	0.054	0	0	0.003	4	0.32
PL-WOL	Wolnica	Poland	2015-10-03	49.8823	20.0446	5	2.9	3	9	8.7	1.66	0	0.22	0.45	7.34	0.002	0	0	0	0.005	0	0.002	3	1.01
PL-ZEM	Zemborzycki	Poland	2015-07-17	51.1884	22.5297	4	0.3	1.8	21.9	21.7	0.71	0	0.03	0.98	49.89	0.002	0	0.054	0.003	0.015	0	0.108	5	0.99
PT-AZU	Azul	Portugal	2015-09-08	37.8729	-25.7699	28.5	3.35	15.5	22.3	21.3	0.5	0.01	0.07	0.99	0.73	0.002	0	0.043	0	0	0	0	2	0.18
PT-FUR	Furnas	Portugal	2015-09-07	37.7582	-25.3324	11	1.28	10.5	21.5	21.5	0.53	0	0.05	2.04	8.33	0.002	0.024	0.018	0.003	0.004	0	0	5	1.21
PT-PEN	Peneireiro	Portugal	2015-08-06	41.294	-7.17522	11	2.5	4	23.4	23.4	3.53	0.02	0.11	0.9	41.6	0.002	0	0.01	0	0	0	0	2	0.46
PT-VER	Lagoa Verde	Portugal	2015-09-08	37.8428	-25.7889	23	1.95	9.5	21.2	20.7	0.44	0.01	0.02	0.77	5.87	0.002	0	0.061	0	0.004	0	0	3	0.37
SE-EKO	Malaren Ekoln	Sweden	2015-08-20	59.733	17.5479	50	1.51	14	20.4	19	0.2	0.01	0.05	0.38	18.04	0.046	0.292	0	0.129	0.013	0.004	0.003	6	1.05
SE-ERK	Erken	Sweden	2015-08-19	59.8401	18.6251	21	4.89	13	19.7	19	0.52	0.01	0.07	0.41	4.47	0.002	0	0	0.008	0	0	0	2	0.5
SE-KRANKES	Krankesjon	Sweden	2015-07-22	55.7002	13.4784	3	1.48	2.5	19.3	19.2	2.96	0	0.01	0.99	1.23	0.046	0	0	0.012	0.489	0	0	4	0.39
SE-LIM	Limmaren	Sweden	2015-07-10	59.7306	18.7348	7.8	1.18	7	18.9	18.9	0.37	0.01	0.05	0.86	28.66	0.099	0	0.638	0.037	0.637	0	0.003	6	1.01
SE-RINGSJON	Eastern Ringsjon	Sweden	2015-08-06	55.8631	13.542	17.5	1.03	10.5	18.9	18.4	0.45	0	0.03	0.49	3.78	0.01	0.234	0.182	0.052	0.074	0	0.002	6	1.31
SE-VAL	Vallentunasjon	Sweden	2015-07-13	59.5083	18.0448	5	0.59	4	18.9	18.8	0.39	0	0.08	0.2	55.71	0	0	0.212	0.017	0.098	0.002	0	4	0.82
SE-VLX	Valloxen	Sweden	2015-09-04	59.7394	17.8432	9	0.7	5	17.7	17.7	0.37	0	0.04	0.4	101.54	4.921	0	0.025	3.166	0.161	0.223	0	5	0.87
SE-VOMBSJON	Vombsjon	Sweden	2015-08-05	55.6817	13.5928	16	1.4	4.5	19.1	18.9	0.76	0	0.16	1.16	2.8	0.023	0	0.193	0.01	0.079	0	0.027	6	1.15
SK-KUC	Kuchajda	Slovakia	2015-08-13	48.1702	17.1421	5	1.05	3.5	28.5	28.1	1.11	0.01	0.05	0.35	10.68	0.005	0	0.063	0.003	0.054	0	0	4	0.93
SK-MAL	Malinec	Slovakia	2015-08-26	48.5219	19.6649	55.3	2.2	7	21.7	21.5	0.69	0.01	0.06	0.3	3.6	0.007	0	0.051	0.002	0.038	0	0	4	0.98
SK-VIN	Vinne	Slovakia	2015-08-18	48.8169	21.9863	4	0.45	2.5	25.9	25.8	0.46	0.01	0.02	0.28	32.78	0.002	0	0.129	0.003	0.051	0.002	0.002	6	0.81
SK-ZEM	Zemplinska	Slovakia	2015-08-18	48.7968	22.0209	14	0.55	5	26	25.7	0.26	0.02	0.02	0.29	43.1	0.002	0	0.019	0	0.008	0	0	3	0.81
TR-ALA	Aladag	Turkey	2015-09-01	40.6061	31.6764	6	0.7	4	20.3	19.5	3.21	0	0.14	0.36	11.26	0	0	0.031	0	0.011	0	0.001	3	0.69
TR-CYG	Caygoren	Turkey	2015-08-25	39.2526	28.2326	34	1.5	16	25.5	24.2	0.19	0.01	0.25	1.02	1.16	0	0	0	0	0	0	0	1	0
TR-EYM	Eymir	Turkey	2015-08-11	39.8258	32.8325	4	0.71	3.5	26.1	25.7	0.44	0.01	0.04	1.43	2.6	0.013	0.051	0.708	0.008	0.247	0	0	5	0.84
TR-KAK	Kucuk Akgol	Turkey	2015-08-14	40.8783	30.4319	1	0.35	0.8	29.6	29.6	1.04	0.01	0.11	1.56	1.7	0.045	0	0.528	0.017	0.232	0	0.014	5	0.95
TR-MOG	Mogan	Turkey	2015-08-11	39.7789	32.7961	5.3	1.2	3	26.1	25.4	1.16	0.01	0.04	1.53	7.76	0	0	0	0	0	0.082	0.004	2	0.18
TR-MOL	Mollakoy	Turkey	2015-08-18	40.6881	30.3898	11	2.5	4	28.6	24.4	2.74	0.03	0.02	0.46	0.48	0	0	0	0	0	0.001	0	1	0
TR-TAS	Taskisigi	Turkey	2015-08-13	40.8706	30.4011	3.4	0.47	3	30	28.9	1.32	0.01	0.06	1.28	5.6	0.075	0.091	1.146	0.047	1.818	0.043	0	6	1
UK-NEA	Neagh	UK	2015-08-24	54.5824	-6.39622	34	2.8	7	16.4	16.3	0.63	0	0.08	0.82	64.98	2.59	6.59	0	2.895	0.076	0.033	0	5	1.05
